# Supplementary material for: Characterizing Meat- and Milk/Dairy-like Vegetarian Foods and Their Counterparts Based on Nutrient Profiling and Food Labels
Source: Foods. 2023 Mar 9;12(6):1151. doi: 10.3390/foods12061151 (PMC10048389; doi:10.3390/foods12061151)
Supplement: Supplementary file 1 [file foods-12-01151-s001.zip]

Archive with 1 entries (1 files):
- foods-2182309-supplementary.pdf
